# Supplementary material for: Regression to the Mean and Predictors of MRI Disease Activity in RRMS Placebo Cohorts - Is There a Place for Baseline-to-Treatment Studies in MS?
Source: PLoS One. 2015 Feb 6;10(2):e0116559. doi: 10.1371/journal.pone.0116559 (PMC4319835; doi:10.1371/journal.pone.0116559)
Supplement: S4 Data — (XLSX) [file pone.0116559.s005.xlsx]

## Sheet: P2MRI
ID	Year	Pseudonym	FirstAuthor	PubYear	N	AgeSD	AgeSE	RateFem	RateFemSD	RateFemSE	DisDur	RatT2freeSE	Baseline Data	DisDurSD	DisDurSE	RelRateSD	Age	RelRate	RelRateSE	EDSS	EDSSSD	EDSSSE	GDmean	GDSD	GDSE	T2mean	T2SD	T2SE	Outcomes Month 6	NewT2	NewT2SD	Phase	GDpM	GDpMSD	GDpMSE	Outcomes 2y	NewT22y	NewT2SD2y	NewT2SE2y	RatT2free2y	RatT2freeSD2y	RatT2freeSE2y	DefDisDur	Gd+ T1 lesion 2y	Gd+ T1 lesion 2ySD	Rat_Gd_free_M6	Rat_Gd_free_M6_SD	Rat_Gd_free_M6_SE	Rat_Gd_free_2y_SE
176	2012	1996JA	Jacobs	1996	143	7.65		0.72	0.04		6.4			5.86		0.6	36.9	1.2		2.3	0.84		2.32		0.37	-9	-9	-9				phase 3					4.8	4.4					Diagnosis	1.65	4.35
139	2001	2001CO	Comi	2001	120	7.5		0.728			8.3			5.6		1.4	34	2.5		2.4	1.2		4.4	7.1						13.7	1.1	phase 2											Diagnosis
7	2012	2012RA	Ernst-Wilhelm Radue	2012	418	8.6		0.713									37.2			2.5	1.3		1.3	2.9		162	421			3.6	7.9	phase 3	1.3	3.4			9.8	13.2		0.212	0.101			1.1	2.4
1	2011	2011CO	Paul O'Connor	2011	363	9		0.758			8.6			7.1		0.7	38.4	1.4		2.68	1.34		1.66	3.55								phase 3											FirstSymptoms	1.33	0.173
61	2006	2006ZI	Zipp	2006	52	8.5		0.615			7.2			7.2		0.8	37.6	1.5		1.95	1.18		3.3	6								phase 2											unknown
12	2012	2012CO	Giancarlo Comi	2012	556	9.1		0.662			8.7			6.7		0.7	38.5	1.3		2.6	1.3		2	5.7								phase 3					7.14		0.07				FirstSymptoms	0.81	3.9	0.404
58	2010	2010KA	Kappos	2010	418	8.6		0.71	0.02		8.1			6.4		0.7	37.2	1.4		2.5	1.3		1.8	4.7								phase 3					9.8	13.2		0.212			FirstSymptoms	1.1	2.4
13	2012	2012SA	T Saida	2012	57	8.9		0.684			8.2			7.3		1.6	35	1.7		2.1	1.7		1.6	3.05		31.6	22.6			6.1	10.8	phase 2	1.4	2.2									FirstSymptoms			0.58
22	2012	2012DS	Nicola De Stefano	2012	60																											phase 3	1.175													0.2
42	2008	2008KA	Kappos	2008	65	8.2		0.55			6						35.6			2.67	1.23		1.6	6.6						4.2	5.4	phase 2	1.13	1.84									FirstSymptoms			0.415
2	2012	2012GO	Gold	2012	180	9.2		0.78			6			5.76		0.7	38.3	1.3		2.53	1.25		1.6	3.4		49.2	38.6					phase 2					16.5	23.4					Diagnosis	1.8	4.2
157	1998	1998PR	PRISMS	1998	187	7.5		0.75	0.03		6.1			4.8		1.3	34.7	3		2.4	1.2											phase 3								0.08			Diagnosis
132	2002	2002BE	Bech	2002	34	7.2		0.618			9.6			6.3			33.1															phase 2	2.6	4.1									Diagnosis
104	2006	2006PO	Polmann	2006	315	7.8		0.67	0.03		4.3			4.8		0.77	36.7	1.5		2.3	1.2		2	4.8								phase 3					11	15.7		0.15			Diagnosis	1.2	3.9
88	2008	2008HA	Hauser	2008	35	8.5		0.829			6.9			6.2			41.5						0.3	0.8								phase 2											Diagnosis
84	2008	2008GA	Garren	2008	87			0.713			2.93						37.2	0.95		2.48			0.7									phase 2	0.818	1.071									Diagnosis
3	2012	2012FO	Fox RJ	2012	167	9.1		0.69			4.7			5		0.6	36.6	1.3		2.54	1.13		2.7	7.7								phase 3					19.9	25.3					Diagnosis	2	5.6
82	2008	2008CO	Comi	2008	102											0.56		1.37		2.5	1.1		4.8	9						9.4	12.9	phase 2	4.2	9.2												0.167
79	2008	2008SE	Segal	2008	49			0.76															1.94	4.06								phase 2														0.39
16	2012	2012MM	David Miller	2012	90	11		0.76			5.5			5.9		0.7	39	1.7		2.7	1.4		2.1	6.1						7.25	1.22	phase 2											unknown
20	2011	2011KA	Kappos	2011	54	8.8		0.67									38			3.2	1.4		1.6	4.05						1.4	3.3	phase 2											FirstSymptoms			0.35
17	2012	2012CK	Giancarlo Comi	2012	171	7.9		0.65			0.1578			0.012			30.9						1.2	2.7		21.3	20.3					phase 3											FirstSymptoms
33	2011	2011GI	G Giovannoni	2011	437	9.9		0.659			8.9			7.4			38.7			2.9	1.3		0.8	2.1		27.3	17.7					phase 3								0.284			FirstSymptoms	0.91	0.05
1111	2013	2013GO	Ralf Gold	2013	196	9		0.63			2					1.3	36.6		0.6	2.7	1.2		2	4.5		40	32					phase 2	0.8										Diagnosis
2222	2012	2012TO	Oivind Torkildsen	2012	45	8.4		0.64			5.8			5.9		0.7	38.3	1.6		1.86	0.86		2.13	4.96		15.4	10.7					phase 2											FirstSymptoms
3333	2012	P2012M	DH Miller	2012	304	9.2		0.74			8.2			6.5		0.7	37.5	1.3		2.5	1.2		2.2	5.9								phase 3											FirstSymptoms
[truncated: 4 more columns]
